# Supplementary material for: A New Species of Dialictus from Sombrero Island, Anguilla (Hymenoptera, Halictidae)
Source: Zookeys. 2011 Mar 19;(86):61–8. doi: 10.3897/zookeys.86.909 (PMC3082990; doi:10.3897/zookeys.86.909)
Supplement: XML Treatment for Lasioglossum (Dialictus) sombrerense [file zookeys.86.909-treatment1.xml]

<!DOCTYPE tp:taxon-treatment
  PUBLIC "-//TaxonX//DTD Taxonomic Treatment Publishing DTD v0 20100105//EN" "tax-treatment-NSO.dtd">
<tp:taxon-treatment xmlns:tp="http://www.plazi.org/taxpub"><tp:treatment-meta><mixed-citation publication-type="journal"><person-group><name><surname>Engel</surname><given-names>Michael S.</given-names></name></person-group><article-title>
                    A New Species of <italic>Dialictus</italic> from Sombrero Island, Anguilla (Hymenoptera, Halictidae)
                </article-title><source>Zookeys</source><day>19</day><month>3</month><year>2011</year><volume>2011</volume><issue>86</issue><fpage>61</fpage><lpage>68</lpage><pub-id pub-id-type="doi">10.3897/zookeys.86.909</pub-id></mixed-citation></tp:treatment-meta><tp:nomenclature><tp:taxon-name>
                        <tp:taxon-name-part taxon-name-part-type="genus">Lasioglossum</tp:taxon-name-part>
                        (<tp:taxon-name-part taxon-name-part-type="sub1genus">Dialictus</tp:taxon-name-part>)
                        <tp:taxon-name-part taxon-name-part-type="species">sombrerense</tp:taxon-name-part>
                    		<object-id xmlns:xlink="http://www.w3.org/1999/xlink" xlink:type="simple">urn:lsid:zoobank.org:act:380A073D-2F45-4933-9B64-697690DF6D03</object-id>
                    </tp:taxon-name><tp:taxon-authority>Engel</tp:taxon-authority><tp:taxon-status xmlns:xlink="http://www.w3.org/1999/xlink" xlink:type="simple">sp. n.</tp:taxon-status><xref ref-type="fig" rid="F1">Figs 1</xref><xref ref-type="fig" rid="F2"/><xref ref-type="fig" rid="F3">9</xref></tp:nomenclature><tp:treatment-sec sec-type="Holotype"><title>Holotype.</title><p>♀, Sombrero, West Indies: 18°35'11.4"N, 63°25'37.8"W, 12 November 1999, M.A. Ivie &amp; J.B. Runyon (SEMC).</p></tp:treatment-sec><tp:treatment-sec sec-type="Paratypes"><title>Paratypes.</title><p>5♀♀ Sombrero, West Indies: 18°35'11.4"N, 63°25'37.8"W, 12 November 1999, M.A. Ivie &amp; J.B. Runyon (SEMC, MTEC, NHML); 5♀♀1♂, Sombrero, West Indies: 18°35'10.26"N, 63°25'37.86"W, 12–13 November 1999, M.A. Ivie &amp; J.B. Runyon (SEMC, MTEC, FSCA).</p></tp:treatment-sec><tp:treatment-sec sec-type="Diagnosis"><title>Diagnosis.</title><p>Small bees, around 5 mm or less in total length; integument of head and mesosoma dark metallic green with bluish and coppery tints in places (<xref ref-type="fig" rid="F1">Figs 1</xref>–<xref ref-type="fig" rid="F2">5</xref>); apical half of clypeus of male and female dark brown to brown (<xref ref-type="fig" rid="F1">Figs 3</xref>, <xref ref-type="fig" rid="F2">6</xref>); flagellum two-toned, brown to dark brown above, honey brown below (<xref ref-type="fig" rid="F1">Figs 1, 3</xref>, <xref ref-type="fig" rid="F2">4, 6</xref>); female metasoma with abundant appressed tomentum on metasomal terga III–V and basally and laterally on tergum II (<xref ref-type="fig" rid="F1">Fig. 1</xref>); male face densely covered with plumose appressed to subappressed setae (<xref ref-type="fig" rid="F2">Fig. 6</xref>); and male genitalia as in <xref ref-type="fig" rid="F3">figures 7–9</xref>.</p><fig id="F1" position="float" orientation="portrait"><label>Figures 1–3.</label><caption><p>Female of <italic><tp:taxon-name>Lasioglossum (Dialictus) sombrerense</tp:taxon-name></italic> Engel, sp. n. <bold>1</bold> Lateral habitus <bold>2</bold> Dorsal habitus <bold>3</bold> Facial aspect.</p></caption><graphic xmlns:xlink="http://www.w3.org/1999/xlink" xlink:href="ZooKeys-086-061-g001.jpg" position="float" orientation="portrait" xlink:type="simple"/></fig></tp:treatment-sec><tp:treatment-sec sec-type="Description"><title>Description.</title><sec sec-type="Female"><title>Female:</title><p>Total body length 4.93 mm (4.03–5.00 mm); forewing length 2.83 mm (2.53–2.86 mm). Head longer than wide, length 1.32 mm (1.23–1.34 mm), width 1.22 mm (1.13–1.22 mm); upper interorbital distance 0.77 mm (0.73–0.77 mm); lower interorbital distance 0.66 mm (0.60–0.66 mm). Mandible with weak subapical tooth; labrum with weak apical callosity; majority of clypeus<!--PageBreak--> below lower tangent of compound eyes; malar space linear. Intertegular distance 0.89 mm (0.81–0.91 mm); mesoscutellum slightly longer than metanotum, about as long as basal area of propodeum. Forewing with distal venation weakened (1rs-m, 2rs-m, and 2m-cu); basal vein 2–2.5 times distad cu-a; combined lengths of second and third submarginal cells slightly less than length of first submarginal cell; second submarginal cell slightly narrowed anteriorly, anterior border along Rs about as long as that of third submarginal cell along Rs; hind wing with distal hamuli arranged 2-1-2. Inner metatibial spur with three distinct branches distributed along rachis of spur and decreasing in size and angle relative to rachis from proximal to apical, sometimes with a minute fourth branch apically and poorly differentiated from rachis.</p><!--PageBreak--><p>Mandible outer surface smooth with scattered minute punctures; labrum smooth with scattered minute punctures, punctures more sparse leading up to apical callosity; clypeus with apical half smooth and with sparse shallow coarse punctures, basally faintly imbricate with small punctures separated by 1–2 times a puncture width; supraclypeal area imbricate with small punctures separated by a puncture width except along border with clypeus integument between punctures smooth to faintly imbricate; face below level of antennal toruli imbricate with small punctures, punctures separated by less than a puncture width to nearly contiguous except bordering compound eye and clypeus integument smooth to faintly imbricate and punctures separated by a puncture width or less; face above level of antennal toruli with small punctures separated by less than a puncture width, integument between punctures, where evident, faintly imbricate; punctures separated by a puncture width or less in parocular area and between lateral ocelli, integument between punctures smooth; vertex with scattered small punctures; gena with small punctures separated by a puncture width or less, integument smooth to faintly imbricate; postgena imbricate. Pronotum imbricate; mesoscutum imbricate with small punctures separated by a puncture width or less, such punctures more faint anteromedially and becoming separated by 1–2 times a puncture width; punctures outside of parapsidal lines separated by a puncture width or less; punctures along posterior border separated by less than a puncture width; mesoscutellum imbricate with small punctures separated by 1–2 times a puncture width on disc, punctures more closely spaced along borders; metanotum with minute punctures separated by less than a puncture width, integument between punctures apparently smooth; pleura with small punctures separated by less than a puncture width in hypoepimeral area, integument between punctures smooth to faintly imbricate; remainder of pleuron with slightly larger punctures separated by less than a puncture width although becoming more widely spaced ventrally and ventroposteriorly, integument between punctures faintly imbricate; metepisternum faintly imbricate to imbricate with punctures separated by less than a puncture width; basal area of propodeum strongly imbricate to nearly granulose, with irregular striae radiating from basal margin, such striae stronger laterally, medially becoming more rugulose apically; lateral surface of propodeum smooth to faintly imbricate with small punctures separated by less than a puncture width; posterior surface of propodeum imbricate. Metasomal terga faintly imbricate with scattered minute shallow punctures, punctures separated by 2–3 times a puncture width, becoming sparser and fainter in apical margins; sterna faintly imbricate.</p><p>Integument of head and mesosoma dark metallic green, with some faint bluish and or coppery tints except labiomaxillary complex and labrum dark brown; apical half of clypeus brown to dark brown; mandible dark brown at base, blending to honey brown medially, then to reddish brown at apex; scape, pedicel, and first flagellomere dark brown, remainder of flagellum brown to dark brown above and honey brown ventrally. Pronotal lobe honey brown; tegula honey brown and semi-translucent; legs dark brown except lighter on tarsi and at femorotibial joints. Wing membranes hyaline, veins generally honey brown except C, Sc+R, and R distad pterostigma brown. Metasoma generally dark brown except apical margins of terga semi-translucent and<!--PageBreak--> lighter brown, pseudopygidial area lighter brown; sterna brown to dark brown with narrow lighter apical margins.</p><p>Pubescence generally white (<xref ref-type="fig" rid="F1">Figs 1</xref>–<xref ref-type="fig" rid="F2">6</xref>). Head and mesosoma with scattered short to long, branched, suberect to erect setae, not obscuring integument; such setae more numerous on face around and below level of antennal toruli, and on vertex, gena, pronotal dorsal ridge, around pronotal lobe, on metanotum, pleura, and lateral and posterior surfaces of propodeum. Metasomal terga III–V with abundant plumose, appressed tomentum (<xref ref-type="fig" rid="F1">Fig. 1</xref>), similar tomentum on basally and laterally on second metasomal tergum, first metasomal tergum without such tomentum but with sparse, suberect to erect setae, such setae minute over disc, becoming longer laterally, such setae appressed <!--PageBreak-->and posterolaterally-directed basally on anterior-facing surface; such suberect to erect setae scattered on remaining metasomal terga but most prominent and numerous laterally and on more apical terga; sterna with areas of longer erect setae apically on discs and margins.</p><fig id="F2" position="float" orientation="portrait"><label>Figures 4–6.</label><caption><p>Male of <italic><tp:taxon-name>Lasioglossum (Dialictus) sombrerense</tp:taxon-name></italic> Engel, sp. n. <bold>4</bold> Lateral habitus <bold>5</bold> Dorsal habitus. <bold>6</bold> Facial aspect.</p></caption><graphic xmlns:xlink="http://www.w3.org/1999/xlink" xlink:href="ZooKeys-086-061-g002.jpg" position="float" orientation="portrait" xlink:type="simple"/></fig></sec><sec sec-type="Male"><title>Male:</title><p>As described for the female except in usual gender differences and as follows: Total body length 5.17 mm; forewing length 2.63 mm. Head longer than wide, length 1.21 mm, width 1.09 mm; upper interorbital distance 0.68 mm; lower interorbital distance 0.46 mm. Mandible simple; labrum transverse, without callosity; apical half of clypeus below lower tangent of compound eyes. Intertegular distance 0.73 mm. Forewing second submarginal cell with anterior border along Rs much shorter than that of third submarginal cell along Rs. Inner metatibial spur simple. Male genitalia as in <xref ref-type="fig" rid="F3">figures 7–9</xref>.</p><fig id="F3" position="float" orientation="portrait"><label>Figures 7–9.</label><caption><p>Male genitalia of <italic><tp:taxon-name>Lasioglossum (Dialictus) sombrerense</tp:taxon-name></italic> Engel, sp. n. <bold>7</bold> Dorsal aspect <bold>8</bold> Ventral aspect <bold>9</bold> Lateral aspect.</p></caption><graphic xmlns:xlink="http://www.w3.org/1999/xlink" xlink:href="ZooKeys-086-061-g003.jpg" position="float" orientation="portrait" xlink:type="simple"/></fig><p>Face below level of antennal toruli imbricate with small punctures, punctures separated by less than a puncture width to nearly contiguous; face above level of antennal toruli with small punctures separated by less than a puncture width, integument between punctures, where evident, faintly imbricate or smooth; punctures separated by less than a puncture width in parocular area and between lateral ocelli, integument between punctures smooth. Punctation of mesosoma coarser than in female; mesoscutum imbricate with small punctures separated by a puncture width, such punctures more faint anteromedially and becoming more widely spaced; punctures outside of parapsidal lines and along posterior border separated by less than a puncture width.</p><p>Mandible largely honey brown with reddish brown apex; scape and pedicel dark brown, flagellum brown to dark brown above and honey brown ventrally.</p><p>Face densely covered in appressed to subappressed, plumose setae, largely obscuring integument (<xref ref-type="fig" rid="F2">Fig. 6</xref>); metasomal terga without abundant plumose, appressed tomentum (<xref ref-type="fig" rid="F2">Fig. 4</xref>) except for thin patches basolaterally on II and III.</p></sec></tp:treatment-sec><tp:treatment-sec sec-type="Etymology"><title>Etymology.</title><p>The specific epithet is based on the name of the island to which the species was captured, Sombrero Island (a.k.a. Hat Island), Anguilla, West Indies, northernmost island of the Lesser Antilles.</p></tp:treatment-sec><tp:treatment-sec sec-type="Comments"><title>Comments.</title><p>The new species has some similarities to the widespread <italic><tp:taxon-name>Lasioglossum (Dialictus) parvum</tp:taxon-name></italic> (Cresson). Both are of relatively similar proportions and coloration but the antenna in <italic><tp:taxon-name>Lasioglossum parvum</tp:taxon-name></italic> is not so strikingly two-toned, the integument tends to have a more bluish cast, the apex of the clypeus is more dark brown, the abdomen lacks the dense covering of tomentum observed in <italic><tp:taxon-name>Lasioglossum sombrerense</tp:taxon-name></italic> (e.g., <xref ref-type="fig" rid="F1">Fig. 1</xref>), the mesoscutal punctures are more widely spaced (separated by a puncture width or more on disc), and the propodeum is much more strongly rugosostriate throughout and reaching to the margins, particularly laterally where such striae extend onto the upper portions of the lateral surfaces. In other small West Indian species such as <italic><tp:taxon-name>Lasioglossum (Dialictus) busckiellum</tp:taxon-name></italic> (Cockerell), the abdomen in darker with reddish brown apical margins to the terga, the tegulae are reddish brown, the apical abdominal terga are not obscured by tomentum, the head is broader, and the propodeum has a finer file-like striation (<xref ref-type="bibr" rid="B2">Cockerell 1915</xref>), and in <italic><tp:taxon-name>Lasioglossum (Dialictus) gundlachii</tp:taxon-name></italic> (Baker) the punctation is finer and more widely spaced (<xref ref-type="bibr" rid="B1">Baker 1906</xref>).</p><!--PageBreak--></tp:treatment-sec><ref-list><ref id="B2"><mixed-citation xmlns:xlink="http://www.w3.org/1999/xlink" xlink:type="simple"><person-group><name name-style="western"><surname>Cockerell</surname><given-names>TDA</given-names></name></person-group> (<year>1915</year>)<article-title> Descriptions and records of bees–LXVIII.</article-title><source>Annals and Magazine of Natural History, Series 8</source><volume>16</volume>:<fpage>1</fpage>-<lpage>9</lpage>.</mixed-citation></ref><ref id="B1"><mixed-citation xmlns:xlink="http://www.w3.org/1999/xlink" xlink:type="simple"><person-group><name name-style="western"><surname>Baker</surname><given-names>CF</given-names></name></person-group> (<year>1906</year>)<article-title> Halictinae de Cuba</article-title>. In: <source>Primer Informe Anual de la Estación Central Agronómica de Cuba</source>. <publisher-name>La Universal de Ruiz y Hermano</publisher-name>, <publisher-loc>Havana</publisher-loc>, <fpage>253</fpage>–<lpage>274</lpage>. [total volume pages 430 pp., +52 pls.]</mixed-citation></ref></ref-list></tp:taxon-treatment>
